# Supplementary material for: Atomic-Scale Understanding of Doping Effects in BaTiO3 in the Presence of Water: Implications for Photocatalytic Water Splitting
Source: Materials (Basel). 2026 Jun 1;19(11):2336. doi: 10.3390/ma19112336 (PMC13258602; doi:10.3390/ma19112336)
Supplement: Supplementary file 1 [file materials-19-02336-s001.zip]

Archive with 2 entries (2 files):
- Supp_file_LAMMPS_code_input.in
- Supp_file_python code_GRAPHS.ipynb
