# Supplementary material for: Atomic-Scale Understanding of Doping Effects in BaTiO3 in the Presence of Water: Implications for Photocatalytic Water Splitting
Source: Materials (Basel). 2026 Jun 1;19(11):2336. doi: 10.3390/ma19112336 (PMC13258602; doi:10.3390/ma19112336)
Supplement: Supplementary file 1 [file materials-19-02336-s001.zip › Supp_file_LAMMPS_code_input.in]

# ========================================== 
# ReaxFF Relaxation + Water Splitting on Hexagonal BTO
# Atom types in data.data:
# 1 Ba
# 2 H
# 3 O   (lattice)
# 4 Ow  (water oxygen)
# 5 Ti
# ==========================================

units           real
atom_style      charge
boundary        p p p

read_data       data.data

# ---- Neighbor settings ----
neighbor        2.0 bin
neigh_modify    every 1 delay 0 check yes

# ---- ReaxFF ----
pair_style      reaxff NULL safezone 3.0 mincap 150
pair_coeff      * * ffield.reax Ba H O O Ti

# ---- Charge equilibration (QEq) ----
fix             myqeq all qeq/reaxff 1 0.0 10.0 1.0e-6 reaxff maxiter 400

# ---- Groups (for charge tracking) ----
group           grpBa type 1
group           grpH  type 2
group           grpOlat type 3
group           grpOw type 4
group           grpTi type 5

variable        qBa  equal charge(grpBa)/count(grpBa)
variable        qH   equal charge(grpH)/count(grpH)
variable        qOlat equal charge(grpOlat)/count(grpOlat)
variable        qOw  equal charge(grpOw)/count(grpOw)
variable        qTi  equal charge(grpTi)/count(grpTi)

thermo          1000
thermo_style    custom step temp etotal press vol pe ke v_qBa v_qH v_qOlat v_qOw v_qTi

# ==========================================
# Relaxation protocol
# ==========================================

reset_timestep  0

# 1) Energy minimization
min_style       cg
min_modify      line quadratic
minimize        1.0e-6 1.0e-8 10000 20000

# 2) NVT equilibration for hexagonal structure (~800 K)
timestep        1

velocity        all create 300.0 928374 mom yes rot yes dist gaussian

fix             nvt all nvt temp 300.0 300.0 100.0

dump    split all custom 10000 dump.lammpstrj id type x y z

run     10000000

# ==========================================
# Save relaxed structure
# ==========================================

write_data      relaxed.data
write_restart   relaxed.restart
