# Supplementary material for: Atomic-Scale Understanding of Doping Effects in BaTiO3 in the Presence of Water: Implications for Photocatalytic Water Splitting
Source: Materials (Basel). 2026 Jun 1;19(11):2336. doi: 10.3390/ma19112336 (PMC13258602; doi:10.3390/ma19112336)
Supplement: Supplementary file 1 [file materials-19-02336-s001.zip › Supp_file_python code_GRAPHS.ipynb]

# %% [code]
import pandas as pd
import matplotlib.pyplot as plt
from google.colab import files

# ================================
# 1. Upload files
# ================================
uploaded = files.upload()

# ================================
# 2. Read Excel files
# ================================
df_batio3 = pd.read_excel("water_molecules_per_timestep.xlsx")
df_f_batio3 = pd.read_excel("water_molecules_per_timestep2.xlsx")

df_batio3.columns = ["timestep_fs", "water_molecules"]
df_f_batio3.columns = ["timestep_fs", "water_molecules"]

# ================================
# 3. Convert fs → ps
# ================================
df_batio3["time_ps"] = df_batio3["timestep_fs"] / 1000
df_f_batio3["time_ps"] = df_f_batio3["timestep_fs"] / 1000

# ================================
# 4. Filter 0–350 ps
# ================================
df_batio3 = df_batio3[df_batio3["time_ps"] <= 350]
df_f_batio3 = df_f_batio3[df_f_batio3["time_ps"] <= 350]

# ================================
# 5. Force 0 ps = 882 molecules
# ================================
df_batio3.loc[df_batio3.index[0], ["time_ps", "water_molecules"]] = [0.0, 882]
df_f_batio3.loc[df_f_batio3.index[0], ["time_ps", "water_molecules"]] = [0.0, 882]

# ================================
# 6. Plot with bigger fonts
# ================================
plt.figure(figsize=(8, 6))
plt.plot(df_batio3["time_ps"], df_batio3["water_molecules"], label="BaTiO₃", linewidth=2)
plt.plot(df_f_batio3["time_ps"], df_f_batio3["water_molecules"], label="F-substituted BaTiO₃", linewidth=2)

plt.xlabel("Time (ps)", fontsize=25)
plt.ylabel("Number of Water Molecules", fontsize=20)
plt.title("", fontsize=18)
plt.xticks(fontsize=14)
plt.yticks(fontsize=14)
plt.legend(fontsize=14)
plt.grid(True)

# ================================
# 7. Save & download PNG
# ================================
plt.savefig("water_molecules_vs_time.png", dpi=300, bbox_inches="tight")
plt.show()
files.download("water_molecules_vs_time.png")


# %% [code]
import pandas as pd
import matplotlib.pyplot as plt
from google.colab import files

# ================================
# 1. Upload files
# ================================
uploaded = files.upload()

# ================================
# 2. Read Excel files
# ================================
df_O1 = pd.read_excel("reacting_surface_O_per_timestep.xlsx")
df_O2 = pd.read_excel("reacting_surface_O_per_timestep2.xlsx")

# ================================
# 3. Rename columns for clarity
# ================================
df_O1.columns = ["timestep_fs", "reacting_O"]
df_O2.columns = ["timestep_fs", "reacting_O"]

# ================================
# 4. Convert fs → ps
# ================================
df_O1["time_ps"] = df_O1["timestep_fs"] / 1000
df_O2["time_ps"] = df_O2["timestep_fs"] / 1000

# ================================
# 5. Filter 0–350 ps
# ================================
df_O1 = df_O1[df_O1["time_ps"] <= 350]
df_O2 = df_O2[df_O2["time_ps"] <= 350]

# ================================
# 6. Plot number of O-H bonds
# ================================
plt.figure(figsize=(8, 6))
plt.plot(df_O1["time_ps"], df_O1["reacting_O"], label="BaTiO₃", linewidth=2)
plt.plot(df_O2["time_ps"], df_O2["reacting_O"], label="F-substituted BaTiO₃", linewidth=2)

plt.xlabel("Time (ps)", fontsize=25)
plt.ylabel("Number of Bonds O-H", fontsize=20)
plt.xticks(fontsize=14)
plt.yticks(fontsize=14)
plt.legend(fontsize=14)
plt.grid(True)

# ================================
# 7. Save & download PNG
# ================================
plt.savefig("reacting_OH_vs_time.png", dpi=300, bbox_inches="tight")
plt.show()
files.download("reacting_OH_vs_time.png")


# %% [code]
import pandas as pd
import matplotlib.pyplot as plt
from google.colab import files

# ================================
# 1. Upload files
# ================================
uploaded = files.upload()

# ================================
# 2. Read Excel files
# ================================
df_Ti1 = pd.read_excel("reacting_Ti_per_timestep.xlsx")
df_Ti2 = pd.read_excel("reacting_Ti_per_timestep2.xlsx")

df_Ti1.columns = ["timestep_fs", "reacting_Ti"]
df_Ti2.columns = ["timestep_fs", "reacting_Ti"]

# ================================
# 3. Convert fs → ps
# ================================
df_Ti1["time_ps"] = df_Ti1["timestep_fs"] / 1000
df_Ti2["time_ps"] = df_Ti2["timestep_fs"] / 1000

# ================================
# 4. Filter 0–350 ps
# ================================
df_Ti1 = df_Ti1[df_Ti1["time_ps"] <= 350].reset_index(drop=True)
df_Ti2 = df_Ti2[df_Ti2["time_ps"] <= 350].reset_index(drop=True)

# ================================
# 5. Smooth the lines (moving average)
# ================================
window = 5  # change to larger number for smoother line
df_Ti1["reacting_Ti_smooth"] = df_Ti1["reacting_Ti"].rolling(window=window, min_periods=1, center=True).mean()
df_Ti2["reacting_Ti_smooth"] = df_Ti2["reacting_Ti"].rolling(window=window, min_periods=1, center=True).mean()

# ================================
# 6. Plot smoothed lines
# ================================
plt.figure(figsize=(8, 6))
plt.plot(df_Ti1["time_ps"], df_Ti1["reacting_Ti_smooth"], label="BaTiO₃", linewidth=2)
plt.plot(df_Ti2["time_ps"], df_Ti2["reacting_Ti_smooth"], label="F-substituted BaTiO₃", linewidth=2)

plt.xlabel("Time (ps)", fontsize=25)
plt.ylabel("Number of Bonds Ti-Ow", fontsize=20)
plt.xticks(fontsize=14)
plt.yticks(fontsize=14)
plt.ylim(0, 10)  # set y-axis limit
plt.legend(fontsize=14)
plt.grid(True)

# ================================
# 7. Save & download PNG
# ================================
plt.savefig("reacting_TiOw_vs_time_smooth.png", dpi=300, bbox_inches="tight")
plt.show()
files.download("reacting_TiOw_vs_time_smooth.png")


# %% [code]
import pandas as pd
import matplotlib.pyplot as plt
import matplotlib.ticker as mticker  # needed for integer ticks
from google.colab import files

# ================================
# 1. Upload files
# ================================
uploaded = files.upload()

# ================================
# 2. Read Excel files
# ================================
df_Ba1 = pd.read_excel("reacting_Ba_per_timestep.xlsx")
df_Ba2 = pd.read_excel("reacting_Ba_per_timestep2.xlsx")

df_Ba1.columns = ["timestep_fs", "reacting_Ba"]
df_Ba2.columns = ["timestep_fs", "reacting_Ba"]

# ================================
# 3. Convert fs → ps
# ================================
df_Ba1["time_ps"] = df_Ba1["timestep_fs"] / 1000
df_Ba2["time_ps"] = df_Ba2["timestep_fs"] / 1000

# ================================
# 4. Filter 0–350 ps
# ================================
df_Ba1 = df_Ba1[df_Ba1["time_ps"] <= 350].reset_index(drop=True)
df_Ba2 = df_Ba2[df_Ba2["time_ps"] <= 350].reset_index(drop=True)

# ================================
# 5. Plot lines with legend upper left
# ================================
plt.figure(figsize=(8, 6))
plt.plot(df_Ba1["time_ps"], df_Ba1["reacting_Ba"], label="BaTiO₃", linewidth=2)
plt.plot(df_Ba2["time_ps"], df_Ba2["reacting_Ba"], label="F-substituted BaTiO₃", linewidth=2)

plt.xlabel("Time (ps)", fontsize=25)
plt.ylabel("Number of Bonds Ba-Ow", fontsize=20)
plt.xticks(fontsize=14)
plt.yticks(fontsize=14)
plt.ylim(0, 20)  # y-axis limit
plt.legend(fontsize=14, loc="upper left")
plt.grid(True)

# ================================
# Make y-axis show integers only
# ================================
plt.gca().yaxis.set_major_locator(mticker.MaxNLocator(integer=True))

# ================================
# Save & show
# ================================
plt.savefig("reacting_BaOw_vs_time.png", dpi=300, bbox_inches="tight")
plt.show()
files.download("reacting_BaOw_vs_time.png")


# %% [code]
import pandas as pd
import matplotlib.pyplot as plt
from google.colab import files

# -----------------------------
# Step 1: Upload RDF files
# -----------------------------
print("Please upload RDF files for both systems (system 1: BaTiO₃, system 2: F-substituted BaTiO₃):")
uploaded = files.upload()  # upload RDF (system 1) and RDF2 (system 2)

file_names = list(uploaded.keys())
rdf_file1 = file_names[0]  # RDF (BaTiO3)
rdf_file2 = file_names[1]  # RDF2 (F-substituted)

# -----------------------------
# Step 2: Improved function to read RDF file
# -----------------------------
def read_rdf(file_name):
    # Read the file, skip comments
    with open(file_name, 'r') as f:
        lines = f.readlines()

    # Find header line (starts with "Pair separation distance")
    for i, line in enumerate(lines):
        if 'Pair separation distance' in line:
            header_line = i
            break

    # Extract actual column names (skip first 3 words)
    header = lines[header_line].replace('"','').strip().split()[3:]
    columns = ['r'] + header

    # Read the data, skip header line
    data = pd.read_csv(
        file_name,
        sep='\s+',           # whitespace separator
        names=columns,
        skiprows=header_line+1,  # skip header line
        comment='#',         # ignore any commented lines
        engine='python'      # safer for irregular whitespace
    )

    # Convert all columns to float
    for col in columns:
        data[col] = pd.to_numeric(data[col], errors='coerce')

    return data

# -----------------------------
# Step 3: Load RDF files
# -----------------------------
rdf1 = read_rdf(rdf_file1)
rdf2 = read_rdf(rdf_file2)

# -----------------------------
# Step 4: Define pairs for each system
# -----------------------------
pairs_system1 = {
    "Ti-Ow": "4-5",
    "Ba-Ow": "1-4",
    "O-H": "2-3"
}

pairs_system2 = {
    "Ti-Ow": "5-6",
    "Ba-Ow": "1-5",
    "O-H": "3-4"
}

# -----------------------------
# Step 5: Plot function with auto x-axis scaling
# -----------------------------
def plot_pair_comparison(rdf1, rdf2, pair_name, save_file):
    plt.figure(figsize=(8,6))

    col1 = pairs_system1[pair_name]
    col2 = pairs_system2[pair_name]

    plotted = False

    # System 1
    if col1 in rdf1.columns:
        if rdf1[col1].sum() > 0:
            plt.plot(rdf1['r'], rdf1[col1], label="BaTiO₃", color='blue')
            plotted = True
        else:
            print(f"Note: Column {col1} in RDF1 is all zeros.")
    else:
        print(f"Warning: {col1} not found in RDF1")

    # System 2
    if col2 in rdf2.columns:
        if rdf2[col2].sum() > 0:
            plt.plot(rdf2['r'], rdf2[col2], label="F-substituted BaTiO₃", color='orange', linestyle='-')
            plotted = True
        else:
            print(f"Note: Column {col2} in RDF2 is all zeros.")
    else:
        print(f"Warning: {col2} not found in RDF2")

    if not plotted:
        print(f"No data to plot for {pair_name}, skipping.")
        return

    # Auto x-axis limits based on non-zero data
    r_min = min(
        rdf1['r'][rdf1[col1] > 0].min() if col1 in rdf1.columns else float('inf'),
        rdf2['r'][rdf2[col2] > 0].min() if col2 in rdf2.columns else float('inf')
    )
    r_max = max(
        rdf1['r'][rdf1[col1] > 0].max() if col1 in rdf1.columns else float('-inf'),
        rdf2['r'][rdf2[col2] > 0].max() if col2 in rdf2.columns else float('-inf')
    )

    plt.xlabel("r (Å)", fontsize=25)
    plt.ylabel("g(r)", fontsize=25)
    plt.title(f"RDF {pair_name}", fontsize=30)
    plt.legend(fontsize=20)
    plt.grid(True)
    plt.xlim(r_min*0.9, r_max*1.1)
    plt.tight_layout()
    plt.xticks(fontsize=14)
    plt.yticks(fontsize=14)
    plt.savefig(save_file, dpi=300)
    plt.show()
    print(f"Plot saved as {save_file}")
    files.download(save_file)

# -----------------------------
# Step 6: Plot all 3 pairs
# -----------------------------
plot_pair_comparison(rdf1, rdf2, "Ti-Ow", "RDF_Ti_Ow.png")
plot_pair_comparison(rdf1, rdf2, "Ba-Ow", "RDF_Ba_Ow.png")
plot_pair_comparison(rdf1, rdf2, "O-H", "RDF_O_H.png")
